# Supplementary material for: New records of Caribbomerus from Hispaniola and Dominica with redescription of C. elongatus (Fisher) and a key to species of the genus in the West Indies (Coleoptera, Cerambycidae, Cerambycinae, Graciliini)
Source: Zookeys. 2011 Mar 11;(85):27–39. doi: 10.3897/zookeys.85.862 (PMC3082993; doi:10.3897/zookeys.85.862)
Supplement: XML Treatment for Caribbomerus decoratus [file zookeys.85.862-treatment2.xml]

<!DOCTYPE tp:taxon-treatment
  PUBLIC "-//TaxonX//DTD Taxonomic Treatment Publishing DTD v0 20100105//EN" "tax-treatment-NSO.dtd">
<tp:taxon-treatment xmlns:tp="http://www.plazi.org/taxpub"><tp:treatment-meta><mixed-citation publication-type="journal"><person-group><name><surname>Lingafelter</surname><given-names>Steven W.</given-names></name></person-group><article-title>New records of <italic>Caribbomerus</italic> from Hispaniola and Dominica with redescription of <italic>C. elongatus</italic> (Fisher) and a key to species of the genus in the West Indies (Coleoptera, Cerambycidae, Cerambycinae, Graciliini)</article-title><source>Zookeys</source><day>11</day><month>3</month><year>2011</year><volume>2011</volume><issue>85</issue><fpage>27</fpage><lpage>39</lpage><pub-id pub-id-type="doi">10.3897/zookeys.85.862</pub-id></mixed-citation></tp:treatment-meta><tp:nomenclature><tp:taxon-name>
                        <tp:taxon-name-part taxon-name-part-type="genus">Caribbomerus</tp:taxon-name-part>
                        <tp:taxon-name-part taxon-name-part-type="species">decoratus</tp:taxon-name-part>
                    </tp:taxon-name><tp:taxon-authority>(Zayas)</tp:taxon-authority><xref ref-type="fig" rid="F5">Figs 5e</xref><xref ref-type="fig" rid="F6">6</xref><xref ref-type="table" rid="T1">Table 1</xref></tp:nomenclature><tp:treatment-sec sec-type="Diagnosis"><title>Diagnosis.</title><p>This species is recognized by the densely, coarsely punctate pronotum with a distinct (and sometimes paler), mostly impunctate median longitudinal callus surrounded by less distinct and mostly punctate peripheral calli (one on either side). <italic><tp:taxon-name>Caribbomerus decoratus</tp:taxon-name></italic> (Zayas) is very similar to <italic><tp:taxon-name>Caribbomerus picturatus</tp:taxon-name></italic> (Napp and Martins) which is known only from Jamaica. In both species, the elytra have a vague, pale macula at the middle near the suture and have the elytral apices impunctate and pale. The leg color of <italic><tp:taxon-name>Caribbomerus decoratus</tp:taxon-name></italic> ranges from uniformly pale yellow to reddish-brown with the clavate portions of the femora darker than the rest of the legs (in <italic><tp:taxon-name>Caribbomerus picturatus</tp:taxon-name></italic> (Napp and Martins) the legs are uniformly pale yellow and much paler than the dorsum). <italic><tp:taxon-name>Caribbomerus picturatus</tp:taxon-name></italic> also can be distinguished from <italic><tp:taxon-name>Caribbomerus decoratus</tp:taxon-name></italic> by the heavy surface sculpture and contiguous punctation of the frons, vertex, and antennal tubercles. In <italic><tp:taxon-name>Caribbomerus decoratus</tp:taxon-name></italic>, the punctures are sparse and not contiguous.</p></tp:treatment-sec><tp:treatment-sec sec-type="Discussion"><title>Discussion.</title><p>This species was described by <xref ref-type="bibr" rid="B13">Zayas (1975)</xref> from Cuba. His description of the pronotum and exposed terminal tergites, among many other features, suggests that the photograph of this species is mislabeled in <xref ref-type="bibr" rid="B10">Nearns et al. (2006)</xref>. In that paper, figure 5a should be <italic><tp:taxon-name>Caribbomerus exiguus</tp:taxon-name></italic> (Zayas) and figure 5b should be <italic><tp:taxon-name>Caribbomerus decoratus</tp:taxon-name></italic> (Zayas) (E. Nearns, pers. comm). This species, previously known only from Cuba (<xref ref-type="bibr" rid="B13">Zayas 1975</xref>; <xref ref-type="bibr" rid="B8">Monné and Bezark 2010</xref>), is now documented for the Dominican Republic (new island &amp; country record).</p><fig id="F5" position="float" orientation="portrait"><label>Figure 5.</label><caption><p>Dorsal habitus photographs of West Indian <italic><tp:taxon-name>Caribbomerus</tp:taxon-name></italic> species. <bold>a</bold>
                                <italic><tp:taxon-name>Caribbomerus elongatus</tp:taxon-name></italic> (Fisher) male <bold>b</bold>
                                <italic><tp:taxon-name>Caribbomerus asperatus</tp:taxon-name></italic> (Fisher) <bold>c</bold>
                                <italic><tp:taxon-name>Caribbomerus attenuatus</tp:taxon-name></italic> (Chevrolat) <bold>d</bold> C. charynae (Micheli) <bold>e</bold>
                                <italic><tp:taxon-name>Caribbomerus decoratus</tp:taxon-name></italic> (Zayas) <bold>f</bold>
                                <italic><tp:taxon-name>Caribbomerus elongatus</tp:taxon-name></italic> (Fisher) holotype female <bold>g</bold>
                                <italic><tp:taxon-name>Caribbomerus exiguus</tp:taxon-name></italic> (Zayas) <bold>h</bold>
                                <italic><tp:taxon-name>Caribbomerus picturatus</tp:taxon-name></italic> (Napp and Martins) <bold>i</bold>
                                <italic><tp:taxon-name>Caribbomerus productus</tp:taxon-name></italic> (White) <bold>j</bold>
                                <italic><tp:taxon-name>Caribbomerus similis</tp:taxon-name></italic> (Fisher).</p></caption><graphic xmlns:xlink="http://www.w3.org/1999/xlink" xlink:href="ZooKeys-085-027-g005.jpg" position="float" orientation="portrait" xlink:type="simple"/></fig></tp:treatment-sec><tp:treatment-sec sec-type="Specimens"><title>Specimens.</title><p>Dominican Republic: Prov. Barahona, nr Filipinas, Larimar Mine 26 June – 7 July 1992, Skillman, Skelley, Woodruff, blacklight (FSPC, donated to USNM); Dominican Republic: Barahona, vic. Filipinas, 1700’, May 5-6 1985, E. Giesbert, coll (EFGC [FSCA]); Dominican Republic: Barahona, 2 km E. Payaso, 460 m, mv + bl, 13 July 1996, R. Turnbow (RHTC); Dominican Republic: Pedernales, Sierra Baoruco, 19 May 1992, R. Turnbow (RHTC).</p></tp:treatment-sec><tp:treatment-sec><!--Section generated to contain objects referenced in tp:taxon-treatment.--><fig id="F6" position="float" orientation="portrait"><label>Figure 6.</label><caption><p>Distribution map for the three <italic><tp:taxon-name>Caribbomerus</tp:taxon-name></italic> species known from Hispaniola.</p></caption><graphic xmlns:xlink="http://www.w3.org/1999/xlink" xlink:href="ZooKeys-085-027-g006.jpg" position="float" orientation="portrait" xlink:type="simple"/></fig><table-wrap id="T1" position="float" orientation="portrait"><label>Table 1.</label><caption><p>Anatomical measurements (in millimeters) and proportions in West Indian <italic><tp:taxon-name>Caribbomerus</tp:taxon-name></italic> species. <bold>BL</bold> = body length; <bold>EL</bold> = elytron length; <bold>EW</bold> = elytron width; <bold>PL</bold> = pronotum length; <bold>PW</bold> = pronotum width.</p></caption><table><tbody><tr><th rowspan="1" colspan="1">Taxon</th><th rowspan="1" colspan="1">BL</th><th rowspan="1" colspan="1">EL</th><th rowspan="1" colspan="1">EW</th><th rowspan="1" colspan="1">PL</th><th rowspan="1" colspan="1">PW</th><th rowspan="1" colspan="1">BL/PL</th><th rowspan="1" colspan="1">EL/EW</th><th rowspan="1" colspan="1">PL/PW</th></tr><tr><td rowspan="1" colspan="1">
                                        <tp:taxon-name>Caribbomerus asperatus</tp:taxon-name>
                                    </td><td rowspan="1" colspan="1">4.27–6.53</td><td rowspan="1" colspan="1">2.50–3.73</td><td rowspan="1" colspan="1">0.46–0.78</td><td rowspan="1" colspan="1">0.94–1.61</td><td rowspan="1" colspan="1">0.78–1.32</td><td rowspan="1" colspan="1">4.5–5.6</td><td rowspan="1" colspan="1">4.8–5.4</td><td rowspan="1" colspan="1">1.2</td></tr><tr><td rowspan="1" colspan="1">
                                        <tp:taxon-name>Caribbomerus attenuatus</tp:taxon-name>
                                    </td><td rowspan="1" colspan="1">4.08–5.381</td><td rowspan="1" colspan="1">2.67–3.52</td><td rowspan="1" colspan="1">0.46–0.56</td><td rowspan="1" colspan="1">0.84–1.26</td><td rowspan="1" colspan="1">0.74–0.90</td><td rowspan="1" colspan="1">4.3–4.9</td><td rowspan="1" colspan="1">5.8–6.3</td><td rowspan="1" colspan="1">1.1–1.4</td></tr><tr><td rowspan="1" colspan="1">
                                        <tp:taxon-name>Caribbomerus charynae</tp:taxon-name>
                                    </td><td rowspan="1" colspan="1">5.81</td><td rowspan="1" colspan="1">3.71</td><td rowspan="1" colspan="1">0.53</td><td rowspan="1" colspan="1">1.05</td><td rowspan="1" colspan="1">0.88</td><td rowspan="1" colspan="1">5.53</td><td rowspan="1" colspan="1">7.0</td><td rowspan="1" colspan="1">1.1</td></tr><tr><td rowspan="1" colspan="1">
                                        <tp:taxon-name>Caribbomerus decoratus</tp:taxon-name>
                                    </td><td rowspan="1" colspan="1">5.112–5.68</td><td rowspan="1" colspan="1">3.47–3.79</td><td rowspan="1" colspan="1">0.50–0.52</td><td rowspan="1" colspan="1">0.98–1.22</td><td rowspan="1" colspan="1">0.73–0.80</td><td rowspan="1" colspan="1">4.6–5.2</td><td rowspan="1" colspan="1">6.9–7.3</td><td rowspan="1" colspan="1">1.3–1.5</td></tr><tr><td rowspan="1" colspan="1">
                                        <tp:taxon-name>Caribbomerus elongatus</tp:taxon-name>
                                    </td><td rowspan="1" colspan="1">6.633–7.99</td><td rowspan="1" colspan="1">4.62–5.49</td><td rowspan="1" colspan="1">0.49–0.76</td><td rowspan="1" colspan="1">1.19–1.57</td><td rowspan="1" colspan="1">0.78–1.13</td><td rowspan="1" colspan="1">5.1–5.6</td><td rowspan="1" colspan="1">7.2–9.4</td><td rowspan="1" colspan="1">1.3–1.6</td></tr><tr><td rowspan="1" colspan="1">
                                        <tp:taxon-name>Caribbomerus exiguus</tp:taxon-name>
                                    </td><td rowspan="1" colspan="1">5.614</td><td rowspan="1" colspan="1">3.36</td><td rowspan="1" colspan="1">0.56</td><td rowspan="1" colspan="1">1.32</td><td rowspan="1" colspan="1">0.81</td><td rowspan="1" colspan="1">4.2</td><td rowspan="1" colspan="1">6.0</td><td rowspan="1" colspan="1">1.6</td></tr><tr><td rowspan="1" colspan="1">
                                        <tp:taxon-name>Caribbomerus picturatus</tp:taxon-name>
                                    </td><td rowspan="1" colspan="1">4.4–4.5</td><td rowspan="1" colspan="1">2.8–2.9</td><td rowspan="1" colspan="1">0.40–0.45</td><td rowspan="1" colspan="1">1.00</td><td rowspan="1" colspan="1">0.60–0.65</td><td rowspan="1" colspan="1">4.4</td><td rowspan="1" colspan="1">6.4–7.0</td><td rowspan="1" colspan="1">1.6</td></tr><tr><td rowspan="1" colspan="1">
                                        <tp:taxon-name>Caribbomerus productus</tp:taxon-name>
                                    </td><td rowspan="1" colspan="1">4.5–10.0</td><td rowspan="1" colspan="1">6.92</td><td rowspan="1" colspan="1">0.86</td><td rowspan="1" colspan="1">1.88</td><td rowspan="1" colspan="1">1.42</td><td rowspan="1" colspan="1">5.3</td><td rowspan="1" colspan="1">8.0</td><td rowspan="1" colspan="1">1.3</td></tr><tr><td rowspan="1" colspan="1">
                                        <tp:taxon-name>Caribbomerus similis</tp:taxon-name>
                                    </td><td rowspan="1" colspan="1">5.925</td><td rowspan="1" colspan="1">3.78</td><td rowspan="1" colspan="1">0.54</td><td rowspan="1" colspan="1">1.18</td><td rowspan="1" colspan="1">0.99</td><td rowspan="1" colspan="1">5.0</td><td rowspan="1" colspan="1">7.0</td><td rowspan="1" colspan="1">1.1</td></tr></tbody></table><table-wrap-foot><fn><p>1 <xref ref-type="bibr" rid="B13">Zayas (1975)</xref> reports on specimens from Cuba as large as 6.5 mm (outside the range I have seen). 2	<xref ref-type="bibr" rid="B13">Zayas (1975)</xref> reports the holotype as 4.5 mm (outside the range I have seen from Hispaniola). 3	<xref ref-type="bibr" rid="B13">Zayas (1975)</xref> reports a specimen as small as 5.5 mm (outside the range I have seen from Hispaniola). 4	<xref ref-type="bibr" rid="B13">Zayas (1975)</xref> reports a specimen as small as 4.0 mm.5	<xref ref-type="bibr" rid="B2">Chalumeau and Touroult (2005)</xref> reports this species as large as 6.8 mm.</p></fn></table-wrap-foot></table-wrap></tp:treatment-sec><ref-list><ref id="B13"><mixed-citation xmlns:xlink="http://www.w3.org/1999/xlink" xlink:type="simple"><person-group><name name-style="western"><surname>Zayas</surname><given-names>F</given-names></name></person-group> (<year>1975</year>) <source>Revisión de la familia Cerambycidae (Coleoptera, Phytophagoidea).</source><publisher-name>Academia de Ciencias de Cuba, Instituto de Zoología</publisher-name>, <publisher-loc>La Habana</publisher-loc>: <lpage>443</lpage> pp.</mixed-citation></ref><ref id="B2"><mixed-citation xmlns:xlink="http://www.w3.org/1999/xlink" xlink:type="simple"><person-group><name name-style="western"><surname>Chalumeau</surname><given-names>F</given-names></name><name name-style="western"><surname>Touroult</surname><given-names>J</given-names></name></person-group> (<year>2005</year>)<source> Les Longicornes des Petites Antilles (Coleoptera, Cerambycidae) Taxonomie, Ethologie, Biogeographie.</source><publisher-name>Pensoft Series Faunistica 51:</publisher-name><publisher-loc>24</publisher-loc><lpage>1</lpage> pp.</mixed-citation></ref><ref id="B10"><mixed-citation xmlns:xlink="http://www.w3.org/1999/xlink" xlink:type="simple"><person-group><name name-style="western"><surname>Nearns</surname><given-names>EH</given-names></name><name name-style="western"><surname>Branham</surname><given-names>MA</given-names></name><name name-style="western"><surname>Bybee</surname><given-names>SM</given-names></name></person-group> (<year>2006</year>)<article-title> Cerambycidae (Coleoptera) types of the Fernando de Zayas Collection, Havana, Cuba.</article-title><source>Zootaxa</source><volume>1270</volume>:<fpage>1</fpage>-<lpage>17</lpage>.</mixed-citation></ref><ref id="B8"><mixed-citation xmlns:xlink="http://www.w3.org/1999/xlink" xlink:type="simple"><person-group><name name-style="western"><surname>Monné</surname><given-names>MA</given-names></name><name name-style="western"><surname>Bezark</surname><given-names>LG</given-names></name></person-group> (<year>2010</year>) <source>Checklist of the Cerambycidae, or longhorned beetles (Coleoptera) of the Western Hemisphere.</source><ext-link ext-link-type="uri" xlink:href="http://plant.cdfa.ca.gov/byciddb/documents.html" xlink:type="simple">http://plant.cdfa.ca.gov/byciddb/documents.html</ext-link> [Accessed February 11, 2011]</mixed-citation></ref></ref-list></tp:taxon-treatment>
