# Supplementary material for: New records of Caribbomerus from Hispaniola and Dominica with redescription of C. elongatus (Fisher) and a key to species of the genus in the West Indies (Coleoptera, Cerambycidae, Cerambycinae, Graciliini)
Source: Zookeys. 2011 Mar 11;(85):27–39. doi: 10.3897/zookeys.85.862 (PMC3082993; doi:10.3897/zookeys.85.862)
Supplement: XML Treatment for Caribbomerus asperatus [file zookeys.85.862-treatment3.xml]

<!DOCTYPE tp:taxon-treatment
  PUBLIC "-//TaxonX//DTD Taxonomic Treatment Publishing DTD v0 20100105//EN" "tax-treatment-NSO.dtd">
<tp:taxon-treatment xmlns:tp="http://www.plazi.org/taxpub"><tp:treatment-meta><mixed-citation publication-type="journal"><person-group><name><surname>Lingafelter</surname><given-names>Steven W.</given-names></name></person-group><article-title>New records of <italic>Caribbomerus</italic> from Hispaniola and Dominica with redescription of <italic>C. elongatus</italic> (Fisher) and a key to species of the genus in the West Indies (Coleoptera, Cerambycidae, Cerambycinae, Graciliini)</article-title><source>Zookeys</source><day>11</day><month>3</month><year>2011</year><volume>2011</volume><issue>85</issue><fpage>27</fpage><lpage>39</lpage><pub-id pub-id-type="doi">10.3897/zookeys.85.862</pub-id></mixed-citation></tp:treatment-meta><tp:nomenclature><tp:taxon-name>
                        <tp:taxon-name-part taxon-name-part-type="genus">Caribbomerus</tp:taxon-name-part>
                        <tp:taxon-name-part taxon-name-part-type="species">asperatus</tp:taxon-name-part>
                    </tp:taxon-name><tp:taxon-authority>(Fisher)</tp:taxon-authority><xref ref-type="fig" rid="F5">Figs 5b</xref><xref ref-type="fig" rid="F6">6</xref><xref ref-type="table" rid="T1">Table 1</xref></tp:nomenclature><tp:treatment-sec sec-type="Diagnosis"><title>Diagnosis.</title><p>Like <italic><tp:taxon-name>Caribbomerusribbomerus attenuatus</tp:taxon-name></italic> (Chevrolat) and <italic><tp:taxon-name>Caribbomerus similis</tp:taxon-name></italic> (Fisher), <italic><tp:taxon-name>Caribbomerus asperatus</tp:taxon-name></italic> has a very diagnostic rugulose pronotum that lacks calli and pubescence. It is recognized by a combination of features that include the matte finish on the elytra, micropunctation between elytral punctures, relatively uniform reddish-brown coloration above, distinctly elevated antennal tubercles, and elytral apices not distinctly impunctate.<!--PageBreak--></p></tp:treatment-sec><tp:treatment-sec sec-type="Discussion"><title>Discussion.</title><p>This is the most common species of <italic><tp:taxon-name>Caribbomerus</tp:taxon-name></italic> in Hispaniola. It was originally described based on specimens from Haiti, and has not been previously recorded from the Dominican Republic (<xref ref-type="bibr" rid="B3">Fisher 1932</xref>, <xref ref-type="bibr" rid="B8">Monné and Bezark 2010</xref>). With numerous collection records listed below, this species is now documented for the Dominican Republic (new country record).</p></tp:treatment-sec><tp:treatment-sec sec-type="Specimens"><title>Specimens.</title><p>Dominican Republic: Pedernales Prov., 12 km N of Cabo Rojo, 18°03'N, 71°38'W, 250-350 m, blacklight, 9 July 2004, Daniel Perez / Steve Lingafelter (5, USNM); Dominican Republic: Independencia Prov., 3 km up road from La Descubierta to Los Pinos, 15 July 2004, blacklighting, S. W. Lingafelter (4, USNM); Dominican Republic: Azua Prov., entrance to Boca Vieja Marina near Biyeya Beach, 23.iv.2004, 19°25'N, 69°51'W, D. Perez, B. Hierro (night) RD#241 (3, USNM); Dominican Republic: Pedernales Prov., Cabo Rojo, Alcoa (EFGC [FSCA]); Dominican Republic: Pedernales Prov., 10.2 km N Cabo Rojo (EFGC [FSCA]); Dominican Republic: Bahoruco, 5.8 km SW Neiba, eastern playa of Lago Enriquillo, 3 April 2004, collector: J. Rawlins, R. Davidson, C. Young (CMNH); Dominican Republic: Isla Beata, near Pedernales, October (MCZC); Dominican Republic: Bani, August (MCZC); Dominican Republic: Pedernales Prov., Cabo Rojo, sea level, 22 August 1988, beating veg., M. A. Ivie, T. K. Philips, &amp; K. A. Johnson colrs (WIBF); Dominican Republic: Independencia Prov., ESE Jimani, La Florida 18°24'N, 71°4'W, 20 m, at uv light 14 April 1993, M. A. Ivie, D. Sikes, W. Lanier (WIBF); Dominican Republic: Pedernales, 9.5 km N. Cabo Rojo, 33 m, 18°00.042'N, 71°38.793'W, 08 August 1999, lights and beating, M. A. Ivie, and K. A. Guerrero (WIBF).</p><fig id="F6" position="float" orientation="portrait"><label>Figure 6.</label><caption><p>Distribution map for the three <italic><tp:taxon-name>Caribbomerus</tp:taxon-name></italic> species known from Hispaniola.</p></caption><graphic xmlns:xlink="http://www.w3.org/1999/xlink" xlink:href="ZooKeys-085-027-g006.jpg" position="float" orientation="portrait" xlink:type="simple"/></fig></tp:treatment-sec><tp:treatment-sec><!--Section generated to contain objects referenced in tp:taxon-treatment.--><fig id="F5" position="float" orientation="portrait"><label>Figure 5.</label><caption><p>Dorsal habitus photographs of West Indian <italic><tp:taxon-name>Caribbomerus</tp:taxon-name></italic> species. <bold>a</bold>
                                <italic><tp:taxon-name>Caribbomerus elongatus</tp:taxon-name></italic> (Fisher) male <bold>b</bold>
                                <italic><tp:taxon-name>Caribbomerus asperatus</tp:taxon-name></italic> (Fisher) <bold>c</bold>
                                <italic><tp:taxon-name>Caribbomerus attenuatus</tp:taxon-name></italic> (Chevrolat) <bold>d</bold> C. charynae (Micheli) <bold>e</bold>
                                <italic><tp:taxon-name>Caribbomerus decoratus</tp:taxon-name></italic> (Zayas) <bold>f</bold>
                                <italic><tp:taxon-name>Caribbomerus elongatus</tp:taxon-name></italic> (Fisher) holotype female <bold>g</bold>
                                <italic><tp:taxon-name>Caribbomerus exiguus</tp:taxon-name></italic> (Zayas) <bold>h</bold>
                                <italic><tp:taxon-name>Caribbomerus picturatus</tp:taxon-name></italic> (Napp and Martins) <bold>i</bold>
                                <italic><tp:taxon-name>Caribbomerus productus</tp:taxon-name></italic> (White) <bold>j</bold>
                                <italic><tp:taxon-name>Caribbomerus similis</tp:taxon-name></italic> (Fisher).</p></caption><graphic xmlns:xlink="http://www.w3.org/1999/xlink" xlink:href="ZooKeys-085-027-g005.jpg" position="float" orientation="portrait" xlink:type="simple"/></fig><table-wrap id="T1" position="float" orientation="portrait"><label>Table 1.</label><caption><p>Anatomical measurements (in millimeters) and proportions in West Indian <italic><tp:taxon-name>Caribbomerus</tp:taxon-name></italic> species. <bold>BL</bold> = body length; <bold>EL</bold> = elytron length; <bold>EW</bold> = elytron width; <bold>PL</bold> = pronotum length; <bold>PW</bold> = pronotum width.</p></caption><table><tbody><tr><th rowspan="1" colspan="1">Taxon</th><th rowspan="1" colspan="1">BL</th><th rowspan="1" colspan="1">EL</th><th rowspan="1" colspan="1">EW</th><th rowspan="1" colspan="1">PL</th><th rowspan="1" colspan="1">PW</th><th rowspan="1" colspan="1">BL/PL</th><th rowspan="1" colspan="1">EL/EW</th><th rowspan="1" colspan="1">PL/PW</th></tr><tr><td rowspan="1" colspan="1">
                                        <tp:taxon-name>Caribbomerus asperatus</tp:taxon-name>
                                    </td><td rowspan="1" colspan="1">4.27–6.53</td><td rowspan="1" colspan="1">2.50–3.73</td><td rowspan="1" colspan="1">0.46–0.78</td><td rowspan="1" colspan="1">0.94–1.61</td><td rowspan="1" colspan="1">0.78–1.32</td><td rowspan="1" colspan="1">4.5–5.6</td><td rowspan="1" colspan="1">4.8–5.4</td><td rowspan="1" colspan="1">1.2</td></tr><tr><td rowspan="1" colspan="1">
                                        <tp:taxon-name>Caribbomerus attenuatus</tp:taxon-name>
                                    </td><td rowspan="1" colspan="1">4.08–5.381</td><td rowspan="1" colspan="1">2.67–3.52</td><td rowspan="1" colspan="1">0.46–0.56</td><td rowspan="1" colspan="1">0.84–1.26</td><td rowspan="1" colspan="1">0.74–0.90</td><td rowspan="1" colspan="1">4.3–4.9</td><td rowspan="1" colspan="1">5.8–6.3</td><td rowspan="1" colspan="1">1.1–1.4</td></tr><tr><td rowspan="1" colspan="1">
                                        <tp:taxon-name>Caribbomerus charynae</tp:taxon-name>
                                    </td><td rowspan="1" colspan="1">5.81</td><td rowspan="1" colspan="1">3.71</td><td rowspan="1" colspan="1">0.53</td><td rowspan="1" colspan="1">1.05</td><td rowspan="1" colspan="1">0.88</td><td rowspan="1" colspan="1">5.53</td><td rowspan="1" colspan="1">7.0</td><td rowspan="1" colspan="1">1.1</td></tr><tr><td rowspan="1" colspan="1">
                                        <tp:taxon-name>Caribbomerus decoratus</tp:taxon-name>
                                    </td><td rowspan="1" colspan="1">5.112–5.68</td><td rowspan="1" colspan="1">3.47–3.79</td><td rowspan="1" colspan="1">0.50–0.52</td><td rowspan="1" colspan="1">0.98–1.22</td><td rowspan="1" colspan="1">0.73–0.80</td><td rowspan="1" colspan="1">4.6–5.2</td><td rowspan="1" colspan="1">6.9–7.3</td><td rowspan="1" colspan="1">1.3–1.5</td></tr><tr><td rowspan="1" colspan="1">
                                        <tp:taxon-name>Caribbomerus elongatus</tp:taxon-name>
                                    </td><td rowspan="1" colspan="1">6.633–7.99</td><td rowspan="1" colspan="1">4.62–5.49</td><td rowspan="1" colspan="1">0.49–0.76</td><td rowspan="1" colspan="1">1.19–1.57</td><td rowspan="1" colspan="1">0.78–1.13</td><td rowspan="1" colspan="1">5.1–5.6</td><td rowspan="1" colspan="1">7.2–9.4</td><td rowspan="1" colspan="1">1.3–1.6</td></tr><tr><td rowspan="1" colspan="1">
                                        <tp:taxon-name>Caribbomerus exiguus</tp:taxon-name>
                                    </td><td rowspan="1" colspan="1">5.614</td><td rowspan="1" colspan="1">3.36</td><td rowspan="1" colspan="1">0.56</td><td rowspan="1" colspan="1">1.32</td><td rowspan="1" colspan="1">0.81</td><td rowspan="1" colspan="1">4.2</td><td rowspan="1" colspan="1">6.0</td><td rowspan="1" colspan="1">1.6</td></tr><tr><td rowspan="1" colspan="1">
                                        <tp:taxon-name>Caribbomerus picturatus</tp:taxon-name>
                                    </td><td rowspan="1" colspan="1">4.4–4.5</td><td rowspan="1" colspan="1">2.8–2.9</td><td rowspan="1" colspan="1">0.40–0.45</td><td rowspan="1" colspan="1">1.00</td><td rowspan="1" colspan="1">0.60–0.65</td><td rowspan="1" colspan="1">4.4</td><td rowspan="1" colspan="1">6.4–7.0</td><td rowspan="1" colspan="1">1.6</td></tr><tr><td rowspan="1" colspan="1">
                                        <tp:taxon-name>Caribbomerus productus</tp:taxon-name>
                                    </td><td rowspan="1" colspan="1">4.5–10.0</td><td rowspan="1" colspan="1">6.92</td><td rowspan="1" colspan="1">0.86</td><td rowspan="1" colspan="1">1.88</td><td rowspan="1" colspan="1">1.42</td><td rowspan="1" colspan="1">5.3</td><td rowspan="1" colspan="1">8.0</td><td rowspan="1" colspan="1">1.3</td></tr><tr><td rowspan="1" colspan="1">
                                        <tp:taxon-name>Caribbomerus similis</tp:taxon-name>
                                    </td><td rowspan="1" colspan="1">5.925</td><td rowspan="1" colspan="1">3.78</td><td rowspan="1" colspan="1">0.54</td><td rowspan="1" colspan="1">1.18</td><td rowspan="1" colspan="1">0.99</td><td rowspan="1" colspan="1">5.0</td><td rowspan="1" colspan="1">7.0</td><td rowspan="1" colspan="1">1.1</td></tr></tbody></table><table-wrap-foot><fn><p>1 <xref ref-type="bibr" rid="B13">Zayas (1975)</xref> reports on specimens from Cuba as large as 6.5 mm (outside the range I have seen). 2	<xref ref-type="bibr" rid="B13">Zayas (1975)</xref> reports the holotype as 4.5 mm (outside the range I have seen from Hispaniola). 3	<xref ref-type="bibr" rid="B13">Zayas (1975)</xref> reports a specimen as small as 5.5 mm (outside the range I have seen from Hispaniola). 4	<xref ref-type="bibr" rid="B13">Zayas (1975)</xref> reports a specimen as small as 4.0 mm.5	<xref ref-type="bibr" rid="B2">Chalumeau and Touroult (2005)</xref> reports this species as large as 6.8 mm.</p></fn></table-wrap-foot></table-wrap></tp:treatment-sec><ref-list><ref id="B13"><mixed-citation xmlns:xlink="http://www.w3.org/1999/xlink" xlink:type="simple"><person-group><name name-style="western"><surname>Zayas</surname><given-names>F</given-names></name></person-group> (<year>1975</year>) <source>Revisión de la familia Cerambycidae (Coleoptera, Phytophagoidea).</source><publisher-name>Academia de Ciencias de Cuba, Instituto de Zoología</publisher-name>, <publisher-loc>La Habana</publisher-loc>: <lpage>443</lpage> pp.</mixed-citation></ref><ref id="B2"><mixed-citation xmlns:xlink="http://www.w3.org/1999/xlink" xlink:type="simple"><person-group><name name-style="western"><surname>Chalumeau</surname><given-names>F</given-names></name><name name-style="western"><surname>Touroult</surname><given-names>J</given-names></name></person-group> (<year>2005</year>)<source> Les Longicornes des Petites Antilles (Coleoptera, Cerambycidae) Taxonomie, Ethologie, Biogeographie.</source><publisher-name>Pensoft Series Faunistica 51:</publisher-name><publisher-loc>24</publisher-loc><lpage>1</lpage> pp.</mixed-citation></ref><ref id="B3"><mixed-citation xmlns:xlink="http://www.w3.org/1999/xlink" xlink:type="simple"><person-group><name name-style="western"><surname>Fisher</surname><given-names>WS</given-names></name></person-group> (<year>1932</year>) <article-title>New West Indian cerambycid beetles.</article-title><source>Proceedings of the United States National Museum</source><volume>80</volume>(<issue>2922</issue>) Art. 22: <fpage>1</fpage>–<lpage>93</lpage>.</mixed-citation></ref><ref id="B8"><mixed-citation xmlns:xlink="http://www.w3.org/1999/xlink" xlink:type="simple"><person-group><name name-style="western"><surname>Monné</surname><given-names>MA</given-names></name><name name-style="western"><surname>Bezark</surname><given-names>LG</given-names></name></person-group> (<year>2010</year>) <source>Checklist of the Cerambycidae, or longhorned beetles (Coleoptera) of the Western Hemisphere.</source><ext-link ext-link-type="uri" xlink:href="http://plant.cdfa.ca.gov/byciddb/documents.html" xlink:type="simple">http://plant.cdfa.ca.gov/byciddb/documents.html</ext-link> [Accessed February 11, 2011]</mixed-citation></ref></ref-list></tp:taxon-treatment>
